# Supplementary material for: Temporal variations of δ13C-CH4 in rice paddies dominated by the plant-mediated pathway
Source: iScience. 2025 Jun 16;28(7):112886. doi: 10.1016/j.isci.2025.112886 (PMC12266575; doi:10.1016/j.isci.2025.112886)
Supplement: Data S1. Python code used for simulating isotopic signatures of methane emissions from plant-mediated and non-plant-mediated transport pathways, as well as for Keeling plot analyses, related to Figures 2 and 3 [file mmc2.xlsx]

## Sheet: CH4observation_daily_ave_std
doy	CH4-0.5m-ave(ppb)	CH4-1.5m-ave(ppb)	CH4-3.0m-ave(ppb)	delta13CH4-0.5m-ave(‰)	delta13CH4-1.5m-ave(‰)	delta13CH4-3.0m-ave(‰)		CH4-0.5m-std(ppb)	CH4-1.5m-std(ppb)	CH4-3.0m-std(ppb)	delta13CH4-0.5m-std(‰)	delta13CH4-1.5m-std(‰)	delta13CH4-3.0m-std(‰)
162	2571.8	2528.73	2497.59	-45.1706	-44.8129	-44.6086		412.165	360.416	351.842	2.17188	2.05301	1.89577
163	2592.31	2587.37	2553.07	-44.9308	-44.7054	-44.5444		518.589	502.681	487.289	2.58053	2.54943	2.57323
164	2358.23	2340.81	2321.15	-43.4481	-43.3922	-42.9385		200.399	190.555	212.565	1.25005	1.13421	1.17246
165	2292.05	2283.82	2255.21	-43.3036	-43.258	-43.0532		178.237	167.521	158.223	1.43567	1.31416	1.26125
166	2062.5	2053.8	2042.12	-41.9161	-41.7176	-41.6863		24.4827	25.8734	21.9573	0.638924	0.59561	0.608983
167	2076.67	2061.76	2044.37	-41.9433	-41.7207	-41.4421		27.9415	20.1332	19.5335	0.676428	0.633172	0.6549
168	2246.82	2217.1	2176.62	-42.6022	-42.3435	-41.7661		264.536	237.356	225.677	1.37673	1.25845	1.16489
169	2208.07	2180.33	2142.77	-42.531	-42.3694	-41.6866		101.516	87.3376	85.7832	0.837989	0.750283	0.747472
170	2228.17	2212.15	2169.7	-42.9026	-42.8717	-42.1034		185.812	183.253	176.003	1.34499	1.15859	1.18639
171	2530.75	2485.06	2415.66	-44.4508	-43.9109	-43.4284		461.382	429.859	430.687	2.20828	1.98713	1.85618
172	2201.06	2176.1	2130.59	-42.7128	-42.3171	-41.8969		101.237	93.5112	94.8339	0.840866	0.755833	0.756991
173	2236.74	2206.66	2147.87	-43.5095	-43.097	-42.4228		102.289	92.2956	78.6925	0.950326	0.726729	0.641122
174	2399.3	2343.77	2257.55	-43.9155	-43.4163	-42.4644		235.334	168.875	121.944	1.81321	1.47989	1.04241
175	2617.15	2484.14	2345.96	-45.1831	-44.2805	-42.7482		447.347	222.884	241.175	2.36754	1.51964	1.5112
176	2605.29	2486.34	2267.07	-45.0971	-44.3811	-42.6126		613.094	448.409	334.594	2.99872	2.56541	2.05652
177	2880.84	2725.22	2431.05	-46.451	-45.563	-43.4055		879.771	702.593	550.215	3.23358	3.02005	2.5551
178	2650.07	2510.95	2288.07	-45.6902	-44.6926	-42.7726		416.499	312.087	221.614	2.46209	2.03622	1.51277
179	3171.01	3014.68	2718.67	-48.3543	-47.414	-45.2395		547.603	504.372	463.306	2.5143	2.30849	2.22968
180	2760.92	2670.18	2468.41	-46.1932	-45.4839	-43.8752		353.769	321.179	290.595	1.92482	1.73062	1.7032
181	2745.59	2625.48	2405.98	-46.4049	-45.539	-43.5891		245.815	216.891	176.252	1.63837	1.54561	1.34956
182	2930.36	2750.48	2470.4	-47.546	-46.3823	-44.0259		448.339	321.43	242.406	2.35549	1.81224	1.50557
183	3145.88	2950.15	2649.25	-48.8212	-47.7361	-45.5004		421.131	274.006	216.975	2.19943	1.63606	1.33338
184	3483.72	3316.14	2830.27	-49.9811	-49.2298	-46.507		924.337	830.806	496.018	3.5517	3.39459	2.60255
185	2815.81	2704.9	2445.53	-47.0791	-46.3342	-44.2548		328.121	292.258	239.353	1.96448	1.89472	1.63269
186	2657.63	2558.71	2350.85	-46.0602	-45.3362	-43.5017		250.383	197.689	142.802	1.84553	1.56138	1.21862
187	2305.83	2241.15	2124.22	-42.6735	-42.1281	-41.2019		67.7042	49.5291	38.686	1.72751	0.993982	0.904029
188	2653.35	2544.61	2364.73	-45.6336	-44.5854	-43.0426		242.46	204.986	178.544	1.894	1.64075	1.34865
189	3398.12	3161.51	2773.66	-49.553	-48.2044	-45.7509		640.719	555.641	462.616	2.53288	2.34783	2.27639
190	3730.37	3620.72	3125.4	-50.039	-49.1622	-46.8593		976.997	876.966	724.311	4.5139	4.38103	3.85862
191	2628.8	2500.86	2156.24	-45.3992	-43.4195	-41.6723		354.98	484.247	118.673	2.5856	1.75726	1.4597
194	3013.17	2809.97	2336.61	-47.9251	-45.5246	-42.9512		282.546	423.129	121.27	1.98127	1.57475	1.24212
195	2969.51	2731.51	2346.93	-47.2122	-45.2869	-42.346		313.284	206.565	119.541	2.13821	1.69117	1.19637
196	2938.03	2707.69	2319.42	-47.4665	-45.5777	-42.5196		447.794	346.693	165.762	2.6657	2.43516	1.65681
197	2679.7	2515.17	2200.07	-45.7816	-44.2504	-41.6403		158.454	108.267	61.9897	1.21109	0.947398	0.917184
198	2750.82	2538.43	2195.03	-46.6255	-44.7273	-41.904		248.25	157.617	71.425	1.71587	1.25786	0.842425
199	2960.1	2691.67	2255.43	-47.6786	-45.4078	-42.4164		454.007	286.299	148.877	2.49797	2.19497	1.7314
200	3328.92	2928.28	2307.29	-49.6306	-47.1546	-43.4715		1199.21	756.958	232.078	3.88501	3.58231	2.15176
201	3399.94	3040.22	2430.33	-49.8893	-47.6386	-43.9245		1212.11	867.232	403.994	4.26397	4.07781	2.62576
202	2635.32	2464.59	2161.66	-46.007	-44.1923	-42.2053		407.585	260.033	139.43	2.4601	2.425	1.55155
203	3675.71	3310.78	2689.15	-48.9229	-46.8726	-43.9808		1744.03	1446.09	1058.89	4.60855	4.65795	4.19522
204	4515.57	3987.67	3051.02	-51.0108	-48.8501	-45.2927		2251.39	1879.18	1271.16	4.33772	4.47266	4.40539
205	4810.94	4238.29	3359.89	-52.0551	-50.0508	-46.8604		1677.44	1368.25	1051.49	4.44409	4.5516	4.75025
206	4662.69	4351.09	3459.94	-51.6328	-49.9763	-46.3892		2032.75	1816.81	1528.49	4.19417	4.53088	5.41101
207	4598.14	3983.8	3165.91	-51.6527	-49.2478	-46.2225		2138.8	1618.47	1311.86	4.29299	4.35797	4.53056
208	5664.63	5172.96	3877.2	-53.663	-51.993	-48.3703		2584.16	2256.78	1598.84	4.41912	5.20519	5.23685
209	4917.43	4482.09	3470.32	-52.8124	-50.9598	-47.4821		1772.76	1509.52	1177.54	3.80224	3.79896	3.691
210	4620.14	4261.72	3188.54	-52.4217	-50.4031	-46.9017		1892.33	1712.4	929.012	4.25067	4.38699	4.14066
211	5168.84	4483.64	3374.4	-53.6662	-51.2835	-47.6754		1947.66	1544.7	1063.68	4.03967	3.95794	3.85932
212	4812.55	4306.15	3063.84	-53.367	-51.0846	-46.735		1898.98	1512.08	730.445	4.27107	4.12224	3.4369
213	4337.07	3837.09	2792.66	-51.897	-49.4404	-45.5717		2254.82	1862.95	823.554	4.40428	4.61449	3.6713
214	3630.12	3235.45	2562.54	-50.468	-48.0505	-44.7402		760.875	530.055	275.471	2.94512	2.62638	2.00843
215	4204.42	3639.2	2837.31	-51.4035	-49.0376	-45.2914		1869.43	1370.82	1049.66	4.4463	4.30504	4.3709
216	5323.46	4650.57	3326.02	-54.4942	-52.4669	-48.2886		2388.97	1900.27	1098.17	4.06123	4.29925	4.10878
217	5883.55	5276.17	3706.06	-55.428	-53.9103	-49.665		2408.51	2054.06	1170.46	3.62624	3.77489	3.89326
218	5109.19	4663.92	3206.54	-53.7388	-52.2235	-47.763		2521.17	2088.58	888.373	3.91663	4.09787	3.54061
219	5013.99	4322.09	2987.6	-53.6862	-51.6256	-46.5244		2151.63	1733.45	1057.2	4.47156	4.54986	4.27753
220	5273.22	4764.53	3530.03	-54.1427	-52.6198	-48.8117		2043.59	1592.13	1157.31	3.90341	3.59092	3.19753
221	4292.52	3888.1	3089.62	-51.6506	-49.3379	-46.3644		1589.39	1392.24	1140.72	3.86856	3.8317	3.57969
222	3703.71	3391	2787.2	-50.4872	-48.1044	-45.297		432.826	354.936	377.282	2.40888	2.15647	2.16422
223	3584.84	3246.88	2516.11	-51.8512	-49.9594	-45.737		795.576	803.731	289.697	2.5683	2.96337	1.71221
224	2942.75	2642.61	2162.83	-49.6284	-47.317	-43.7844		267.368	155.832	73.6326	1.32792	1.02092	0.9133
225	2992.46	2641.21	2106.5	-49.7165	-47.3072	-43.0782		314.296	194.441	82.6739	1.80694	1.48714	1.11327
226	3829.01	3234.32	2400.59	-53.5329	-50.8072	-45.885		770.756	474.493	197.098	2.74303	2.37511	1.62919
227	3480.12	3068.04	2329.46	-51.6563	-49.5825	-45.2566		1180.09	871.52	350.779	3.89036	4.04049	3.29062
228	2704.33	2470.51	2079.33	-48.1095	-46.1851	-43.0821		220.874	117.935	42.8364	1.48577	1.05264	1.03164
229	2471.44	2318.57	2076.23	-46.247	-44.8182	-42.7837		117.931	63.3627	30.112	1.40058	1.46419	1.14747
230	3088.35	2727.21	2162.42	-49.7753	-47.642	-43.7529		1172.89	829.121	145.72	3.7607	3.31138	1.37638
231	5551.55	4681.99	2964.48	-54.404	-52.4579	-47.7906		3047.5	2353.09	867.301	6.5377	6.08545	4.40676
232	4159.78	3758.17	2883.99	-51.8967	-50.1722	-46.3938		1792.13	1355.16	743.738	4.26762	4.34335	3.90611
233	3648.47	3103.4	2361.48	-50.1677	-47.3973	-43.5493		1881.75	1132.34	119.297	4.70992	3.88094	1.3166
234	4727.67	4131.35	2863.16	-53.1783	-51.2364	-47.2294		2926.1	2204.6	877.831	6.10554	6.07792	4.34256
235	5843.86	5114.96	3255.86	-55.9292	-53.7744	-48.3488		3249.47	2768.38	1305.08	6.2241	6.44724	5.23228
236	3672.75	3366.85	2509.87	-52.4686	-49.8713	-45.0048		791.551	1206.14	407.157	2.86824	3.58343	2.75949
237	3386.01	2949.87	2293.66	-50.5837	-47.5834	-43.2124		875.105	553.38	133.701	3.28584	2.83475	1.41797
238	4326.46	3638.19	2515.39	-53.6177	-50.7038	-44.3831		1474.29	970.45	385.328	4.30237	3.7778	2.92413
239	3349.92	2914.42	2180.1	-50.455	-47.411	-42.0062		446.342	233.824	45.7575	2.353	1.56456	0.627986
240	4155.54	3464.17	2325.11	-53.337	-50.0364	-43.3226		998.207	628.775	147.176	2.97215	2.53421	1.33183
241	5290.82	4078.38	2483.23	-56.176	-52.4614	-43.8169		1573.55	677.804	189.339	3.14525	2.29468	1.49875
242	4188.65	3898.93	2737.55	-51.2926	-48.6115	-43.7184		1535.12	1825.58	664.359	3.14841	3.32618	2.83809
243	3554.42	3239.12	2506.26	-50.029	-47.5366	-44.0476		921.806	659.031	321.189	2.93912	2.93327	2.20661
244	5471.84	4231.46	2921.11	-54.4786	-51.234	-46.8763		3441.07	2211.91	1011.53	6.20453	5.65124	4.17079
246	6549.96	5492.3	3275.6	-55.9696	-53.1996	-48.2512		3972.87	3318.89	1296.38	6.93831	7.06286	5.32888
247	6459.98	5787.12	3383.94	-56.4383	-54.2845	-48.1066		3274.25	3081.73	1164.08	4.91435	5.17752	4.63405
248	5914.71	5193.34	3440.52	-55.2488	-53.3251	-48.2648		2934.16	2191.85	1086.48	4.5361	4.60109	3.74062
249	3908.46	3427.57	2726.2	-52.4092	-49.6992	-45.7445		938.892	620.512	411.543	3.55887	3.11384	2.76227
250	4206.32	3666.48	2800.1	-54.2341	-51.6669	-47.223		1377.11	1061.33	687.599	4.75175	4.57057	4.22464
251	4420.44	3886.47	2781.66	-54.0084	-51.6418	-46.5042		1917.8	1506.63	780.415	5.59232	5.51072	4.32092
252	3489.68	3177.35	2441.99	-52.481	-50.362	-45.5857		817.036	605.946	269.86	3.39155	3.32856	2.28264
253	3542.99	3187.12	2447.95	-51.6214	-49.5193	-44.7659		1071.81	786.403	276.191	3.70946	3.66916	2.08051
254	3265.73	2957.82	2337.24	-50.3534	-48.1045	-43.7435		793.672	554.389	240.782	3.89532	3.41582	1.9377
255	3059.03	2746.61	2251.19	-48.9024	-46.5202	-43.0816		684.378	514.697	168.901	3.64073	3.10971	1.53584
256	5177.07	4164.67	2598.99	-54.6778	-52.0714	-45.0638		2508.38	1621.06	409.258	6.17912	5.7125	3.1398
257	4813.06	4231.35	2874.64	-51.9066	-50.341	-45.7502		2909.53	2052.62	693.575	6.04085	5.89639	3.6076
258	3063.33	2836.53	2345.83	-47.6522	-45.9807	-42.7738		689.387	425.049	186.167	2.65876	2.30238	1.68387
259	2663.48	2459.07	2118.85	-46.1203	-43.8743	-41.2		275.47	123.29	45.9054	2.0599	1.17818	1.04497
260	3196.78	2776.73	2242.91	-48.1809	-45.5179	-41.8349		1032.57	531.699	122.539	4.28526	2.97686	0.976999
261	4469.92	3829.78	2638.25	-52.9365	-50.3696	-44.2707		1923.77	1347.41	509.92	6.22654	5.67111	3.64614
262	3298.6	3090.98	2529.71	-48.1477	-46.6321	-44.1194		1061.71	836.837	240.467	4.52258	4.13854	2.84212
263	3278.22	2951.05	2479.07	-48.4487	-46.1678	-43.4517		818.371	547.777	188.729	3.92911	3.2288	1.60314
264	4071.83	3643.78	2834.5	-51.8225	-49.8153	-45.6969		1055.91	767.045	421.002	4.61609	4.04053	3.2058
265	4456.61	3894.3	2843.91	-53.8416	-51.4601	-46.4365		1442.77	1010.05	447.399	4.40413	3.83974	2.33396
266	3358.81	3114.77	2486.14	-50.7037	-48.6742	-44.8211		1018.94	811.11	375.932	3.66065	3.4693	1.76493
267	2975.87	2723.21	2241.36	-49.3719	-47.3077	-43.8835		839.053	595.667	163.819	2.98809	2.59798	1.42144
268	2755.39	2541.37	2149.08	-48.2098	-46.082	-43.2775		540.166	360.642	87.7833	2.53345	2.11836	1.05484
269	3340.91	3038.51	2376.45	-48.8156	-47.0949	-44.0716		1318.45	994.889	381.367	5.00621	4.70864	2.69631
270	3003.07	2795.05	2355.8	-47.7734	-46.0557	-43.6365		654.826	509.758	262.884	3.52928	2.99072	1.68277
271	3144.7	2965.21	2581.03	-48.2257	-46.6332	-44.9567		761.915	643.569	459.66	4.02894	3.6181	2.4988
272	2979.46	2862.96	2542.96	-48.9911	-47.7164	-46.0292		503.861	468.693	317.682	2.84084	2.41538	1.96565
273	2673.63	2573.28	2297.28	-47.421	-46.1859	-44.7565		450.854	463.259	244.075	3.04452	2.99109	1.69215
274	2693.94	2588.63	2401.98	-46.9348	-45.7876	-44.8538		433.672	366.834	315.174	2.95212	2.62993	2.24239
275	2749.04	2632.98	2402.43	-47.381	-46.2385	-44.8305		494.46	425.752	366.831	3.08899	2.76503	2.11642
276	2702.16	2583.78	2316.57	-47.524	-46.3486	-44.6075		490.002	407.922	284.776	3.25931	2.71233	1.66533
277	2589.39	2463.62	2210.87	-46.7876	-45.5084	-44.0207		542.013	423.952	241.879	3.82422	3.27845	1.91234
278	2601.84	2468.18	2211.29	-46.8795	-45.5578	-43.971		385.892	293.964	139.283	3.22573	2.61811	1.3983
279	2786.88	2656.17	2434.19	-46.9559	-45.798	-44.676		614.012	486.963	288.62	3.92524	3.30574	2.07443
280	2445.12	2354.7	2192.31	-44.735	-43.6112	-42.5882		357.081	243.886	99.5792	2.81134	2.10161	0.801634
281	2321.43	2278.67	2185.25	-43.9157	-43.1883	-42.8184		158.805	117.589	45.1613	1.73503	1.35842	0.639803
282	2176.28	2145.61	2095.62	-43.9816	-43.3406	-43.3294		158.538	131.746	94.327	1.61064	1.38763	0.86095
283	2399.25	2329.37	2196.95	-46.02	-45.2439	-44.2861		274.71	218.236	149.842	2.62517	2.19021	1.37306

## Sheet: CH4sourcesifnature_daily_R2>0.5
DOY	deltaCH4mix_from0.5mobs	r2-0.5m	deltaCH4mix_from1.5mobs	r2-1.5m	deltaCH4mix_from3.0mobs	r2-3.0m
175	-62.8942	0.833465	-61.5056	0.797769	-59.7908	0.827246
176	-63.3459	0.903484	-61.7946	0.948222	-59.1569	0.918011
177	-62.5288	0.962707	-61.8736	0.959583	-59.8386	0.957302
178	-64.6105	0.951561	-63.5096	0.924442	-60.3086	0.87986
179	-63.0961	0.907959	-61.6524	0.927903	-59.3075	0.895812
180	-61.7382	0.882887	-60.1462	0.90375	-58.5294	0.90045
181	-65.4675	0.870528	-64.7453	0.839067	-62.0936	0.853361
182	-65.4281	0.872324	-62.6791	0.860877	-59.5125	0.812713
183	-67.7048	0.952769	-65.5556	0.905489	-60.5092	0.788889
184	-66.0571	0.960918	-65.4967	0.974061	-63.187	0.965962
185	-64.2344	0.889293	-63.903	0.900266	-60.5928	0.880316
186	-65.5388	0.906091	-64.9226	0.905523	-61.8799	0.819027
187
188	-65.2293	0.873081	-64.6552	0.908728	-60.737	0.864522
189	-64.339	0.873936	-63.8516	0.900989	-61.6655	0.890237
190	-64.1246	0.867312	-63.8079	0.866394	-61.136	0.86464
191	-69.6352	0.837288	-65.641	0.680236	-60.2609	0.58563
192
193
194
195	-66.5761	0.843083	-65.7259	0.781251	-62.1319	0.611287
196	-68.7119	0.942441	-67.9952	0.941997	-66.5972	0.827108
197	-65.1152	0.836155	-63.7786	0.774649	-64.4017	0.478633
198	-66.2739	0.87685	-64.0934	0.840848	-59.7871	0.459664
199	-68.497	0.838941	-67.8981	0.711252	-68.4092	0.706706
200	-66.351	0.640795	-70.7619	0.631687	-70.3938	0.462843
201	-68.7989	0.899966	-68.3038	0.925973	-65.1242	0.820866
202	-67.3339	0.802583	-69.7696	0.767513	-64.5764	0.636565
203	-64.9468	0.966104	-64.215	0.976721	-62.2521	0.964349
204	-65.2528	0.950644	-64.3606	0.956909	-64.0902	0.960585
205	-65.4806	0.923798	-65.4561	0.937237	-64.4971	0.929209
206	-64.9962	0.959673	-64.2599	0.977028	-63.8281	0.972489
207	-64.7724	0.952159	-63.7904	0.935565	-62.9689	0.933485
208	-65.856	0.964714	-65.9983	0.897262	-64.1787	0.95453
209	-65.8716	0.951324	-64.8043	0.961126	-63.3303	0.94686
210	-67.1803	0.951537	-66.1812	0.951948	-65.0753	0.943236
211	-66.7779	0.963312	-65.6796	0.954682	-64.5432	0.946693
212	-67.8896	0.976335	-66.1722	0.980519	-63.6046	0.955731
213	-67.4012	0.986263	-66.8612	0.988296	-64.9318	0.973058
214	-66.363	0.967647	-65.2805	0.960958	-64.0343	0.93603
215	-67.1926	0.978253	-66.5324	0.977614	-65.7475	0.976438
216	-66.6044	0.982082	-65.8569	0.983265	-64.9233	0.976351
217	-65.9981	0.957913	-65.3046	0.965237	-63.8196	0.964058
218	-66.6165	0.977214	-65.6506	0.980143	-64.0316	0.975524
219	-66.4177	0.966687	-65.9181	0.976947	-64.4756	0.978732
220	-67.1187	0.960115	-67.3187	0.963454	-65.2832	0.941987
221	-68.9266	0.958856	-66.5562	0.969368	-69.1182	0.963038
222	-69.9151	0.735563	-67.0111	0.731535	-62.1974	0.677318
223	-66.5966	0.921373	-66.7112	0.873569	-59.4329	0.729045
224	-65.611	0.858173	-64.3036	0.791658	-67.3019	0.693872
225	-68.5613	0.915385	-67.5883	0.833399	-69.2806	0.744051
226	-69.3535	0.93983	-68.2905	0.943409	-65.1881	0.859438
227	-70.0628	0.974388	-69.7916	0.948485	-67.9238	0.757511
228	-64.2885	0.783119	-64.9327	0.716378	-76.0626	0.42873
229
230	-69.7341	0.974849	-69.0729	0.974725	-65.3542	0.865949
231	-70.7658	0.953527	-70.4276	0.965195	-68.9728	0.888671
232	-66.8306	0.947618	-66.0819	0.972848	-64.6791	0.974254
233	-70.8227	0.985604	-69.6103	0.977168	-68.8729	0.781862
234	-70.2613	0.991526	-69.4188	0.991878	-67.6654	0.980435
235	-70.482	0.988335	-69.7178	0.983943	-67.3034	0.978201
236	-69.7362	0.965897	-69.1006	0.979842	-65.3544	0.960871
237	-71.4758	0.976734	-70.8227	0.956111	-68.5266	0.862995
238	-70.6385	0.976801	-69.5435	0.980871	-67.592	0.956798
239
240	-68.2256	0.951768	-66.3619	0.922515	-64.4279	0.824541
241	-68.4912	0.942367	-67.2292	0.930011	-63.5031	0.82612
242	-67.4368	0.962667	-65.173	0.951501	-62.7632	0.956788
243	-67.2204	0.950177	-65.0693	0.974193	-61.5125	0.873325
244	-70.5971	0.958061	-66.2858	0.946843	-62.1837	0.863631
245
246	-70.3529	0.987307	-70.0326	0.986204	-68.2337	0.96297
247	-67.7608	0.959705	-67.0612	0.979433	-65.0269	0.965407
248	-68.127	0.98319	-67.3385	0.986219	-65.1432	0.97064
249	-69.5305	0.910094	-67.839	0.910521	-65.407	0.838519
250	-69.7734	0.981183	-68.3375	0.978336	-66.1639	0.967361
251	-69.3815	0.986725	-68.0041	0.98683	-64.39	0.961345
252	-70.3921	0.978785	-69.3404	0.976364	-65.7481	0.89209
253	-70.5352	0.977569	-69.9904	0.974794	-66.1223	0.934966
254	-71.0478	0.973157	-69.5023	0.951822	-63.2974	0.880398
255	-70.6643	0.974896	-69.8859	0.969621	-64.7962	0.830549
256	-69.9008	0.985435	-69.7219	0.987667	-67.5943	0.964732
257	-68.9093	0.993427	-68.2256	0.992255	-65.9718	0.965819
258	-66.4916	0.939976	-65.349	0.92788	-63.7717	0.898629
259	-70.9976	0.832782	-64.3173	0.590903	-67.7332	0.29655
260	-69.5053	0.967051	-67.6889	0.946709	-57.2127	0.642166
261	-69.0468	0.901859	-67.9082	0.878053	-62.3243	0.770066
262	-71.9831	0.938412	-68.8032	0.90433	-75.0777	0.782874
263	-69.9426	0.986177	-68.9893	0.972455	-65.6237	0.863677
264	-69.7179	0.987132	-68.2825	0.986261	-67.0149	0.975481
265	-67.293	0.944054	-65.4086	0.941475	-59.6827	0.832181
266	-68.6524	0.952082	-66.4536	0.937238	-57.7463	0.780933
267	-68.4274	0.966105	-66.6885	0.966052	-63.5298	0.866364
268	-66.7305	0.949799	-65.8472	0.92713	-63.5784	0.589803
269	-66.0155	0.981274	-65.3377	0.981617	-63.1256	0.947029
270	-65.4417	0.966745	-63.2384	0.955247	-58.6964	0.882295
271	-64.7192	0.966183	-63.1176	0.974011	-59.366	0.951481
272	-65.6752	0.954108	-62.5807	0.92425	-61.8153	0.924383
273	-65.8248	0.916246	-65.2632	0.935078	-60.353	0.862008
274	-66.1949	0.926799	-64.907	0.95197	-62.2681	0.923674
275	-64.5736	0.903107	-62.8874	0.918129	-58.7097	0.892131
276	-65.5972	0.931081	-63.4974	0.945536	-58.2478	0.865083
277	-67.6421	0.963877	-66.3452	0.964644	-62.2488	0.936259
278	-68.7852	0.942548	-67.1681	0.929934	-63.3838	0.77991
279	-66.5495	0.959116	-64.9307	0.938601	-61.5601	0.835819
280	-69.1156	0.95607	-66.2186	0.907514	-55.3706	0.477904
281	-71.3165	0.880452	-69.1482	0.79754	-57.9744	0.226507
282	-64.3597	0.663734	-63.5607	0.678433	-55.411	0.35684
283	-68.8005	0.91496	-67.3254	0.888133	-63.0073	0.809221

## Sheet: kp_knp_from_IBIS_BEPSCH4
DOY	kp-BEPSCH4	knp-BEPSCH4	kp-IBIS	knp-IBIS
179	0.210382	0.789618	0	1
180	0.210382	0.789618	0	1
181	0.180689	0.819311	0.0284757	0.971524
182	0.372494	0.627506	0.143903	0.856097
183	0.210382	0.789618	0.242689	0.757311
184	0.210382	0.789618	0.334022	0.666021
185	0.210382	0.789618	0.402738	0.597224
186	0.00410211	0.995898	0.458962	0.541038
187	0.0488552	0.951145	0.508077	0.491892
188	0.210382	0.789618	0.549792	0.450208
189	0.152883	0.847117	0.584673	0.415327
190	0.236204	0.763796	0.615643	0.384357
191	0.226803	0.773197	0.645859	0.354141
192			0.669436	0.330564
193			0.688257	0.311722
194	0.382045	0.617955	0.70564	0.29436
195	0.361762	0.638238	0.723414	0.276586
196	0.168638	0.831362	0.739042	0.260958
197	0.12413	0.87587	0.750889	0.249111
198	0.0650401	0.93496	0.761007	0.238993
199	0.258722	0.741278	0.769939	0.230061
200	0.362986	0.637014	0.780734	0.219266
201	0.551481	0.448519	0.792537	0.207463
202	0.699806	0.300194	0.802503	0.197482
203	0.726679	0.273321	0.822947	0.177053
204	0.686281	0.313719	0.830354	0.169646
205	0.783365	0.216635	0.836406	0.163594
206	0.905925	0.0940749	0.842253	0.157734
207	0.90997	0.0900296	0.848189	0.151811
208	0.707769	0.292231	0.852931	0.147056
209	0.707769	0.292231	0.85799	0.142023
210	0.867635	0.132365	0.861894	0.138106
211	0.77078	0.22922	0.863617	0.13637
212	0.707769	0.292231	0.866346	0.133654
213	0.707769	0.292231	0.868403	0.131597
214	0.707769	0.292231	0.865526	0.134474
215	0.385913	0.614087	0.861984	0.138029
216	0.822807	0.177193	0.858304	0.141696
217	0.676867	0.323133	0.867978	0.132022
218	0.372091	0.627909	0.864309	0.135691
219	0.538412	0.461588	0.860692	0.139308
220	0.472996	0.527004	0.85717	0.142814
221	0.531513	0.468487	0.853772	0.146228
222	0.707769	0.292231	0.85048	0.149537
223	0.847018	0.152982	0.847278	0.152705
224	0.900698	0.0993017	0.844227	0.155773
225	0.707769	0.292231	0.841309	0.158691
226	0.963911	0.0360893	0.838541	0.161477
227	0.897696	0.102304	0.835903	0.164097
228	0.707769	0.292231	0.833447	0.166571
229	0.8599	0.1401	0.83126	0.16874
230	0.771671	0.228329	0.829444	0.170537
231	0.707769	0.292231	0.826696	0.173304
232	0.707769	0.292231	0.824149	0.175851
233	0.641513	0.358487	0.823037	0.176963
234	0.747	0.253	0.820076	0.179924
235	0.707769	0.292231	0.816944	0.183056
236	0.55934	0.44066	0.814669	0.185331
237	0.430298	0.569702	0.811939	0.188061
238	0.788188	0.211812	0.808976	0.191024
239	0.212012	0.787988	0.805881	0.194139
240	0.140131	0.859869	0.801794	0.198206
241	0.145561	0.854439	0.795427	0.204573
242	0.104412	0.895588	0.80018	0.199798
243	0.104544	0.895456	0.733915	0.266085
244	0.164836	0.835164	0.721671	0.278329
245			0.711738	0.288285
246	0.2918	0.7082	0.771683	0.228317
247	0.308418	0.691582	0.734045	0.265955
248	0.260989	0.739011	0.732727	0.2673
249	0.295145	0.704855	0.736916	0.263084
250	0.00599575	0.994004	0.746574	0.253426
251	0.0508299	0.94917	0.771568	0.228432
252	0.168394	0.831606	0.779105	0.220867
253	0.305259	0.694741	0.798095	0.201905
254	0.241674	0.758326	0.738961	0.261039
255	0.0225105	0.977489	0.732116	0.267853
256	0.167585	0.832415	0.73699	0.26301
257	0.258396	0.741604	0.712704	0.287296
258	0.0558243	0.944176	0.747573	0.25246
259	0.115108	0.884892	0.773237	0.226763
260	0.0705376	0.929462	0.779233	0.220767
261	0.136783	0.863217	0.778008	0.221992
262	0.112896	0.887104	0.778659	0.221306
263	0.0347858	0.965214	0.795944	0.204056
264	0.135552	0.864448	0.809287	0.190713
265	0.135552	0.864448	0.750317	0.249683
266	0.0749972	0.925003	0.73239	0.26761
267	0.108752	0.891248	0.724299	0.275742
268	0.135552	0.864448	0.720977	0.279023
269	0.135552	0.864448	0.721022	0.278978
270	0.135552	0.864448	0.723223	0.276777
271	0.135552	0.864448	0.726263	0.273737
272	0.135552	0.864448	0.731013	0.268987
273	0.135552	0.864448	0.650662	0.349338
274	0.135552	0.864448	0.721778	0.278169
275	0.0834656	0.916534	0.743809	0.256191
276	0.00990301	0.990097	0.73974	0.260207
277	0.059654	0.940346	0.737811	0.262241
278	0.073429	0.926571	0.736651	0.263349
279	0.131128	0.868872	0.737606	0.262394
280	0.0219235	0.978077	0.751945	0.248055
281	0.135552	0.864448	0.785648	0.214352
282	0.135552	0.864448	0.79645	0.20355
283	0.135552	0.864448	0.822697	0.177303

## Sheet: deltaP_NP_simulation_results
group	days after transplanting	deltaP-IBIS-based	deltaNP-IBIS-based	deltaP-BEPSCH4-based	deltaNP-BEPSCH4-based	group_ave_sourcesignature_IBIS_based	group_std_sourcesignature_IBIS_based	group_ave_sourcesignature_BEPSCH4_based	group_std_sourcesignature_BEPSCH4_based	group_ave_sourcesignature_keelingplot_based	group_std_sourcesignature_keelingplot_based
1	3-17	-66.4833	-63.3069	-61.3495	-65.3024	-64.5503	2.19968	-64.547	1.93838	-63.3072	2.27885
2	18-32	-63.4647	-74.8155	-64.5797	-69.2764	-65.8415	1.06231	-66.8671	1.14785	-65.6864	1.1052
3	33-47	-67.4202	-63.3333	-65.8305	-68.0361	-66.8496	0.637673	-66.5915	1.48668	-65.8502	1.43029
4	48-62	-67.7657	-72.0293	-67.6942	-72.0713	-68.5047	1.17222	-68.8325	0.973146	-68.5159	1.18389
5	63-77	-69.6853	-62.5364	-72.1476	-66.8602	-67.9893	1.6245	-67.8264	2.03734	-67.0901	2.23469
6	78-92	-72.8101	-53.8379	-72.2974	-67.0357	-68.1439	2.08861	-67.6694	2.44601	-67.0069	2.62316
7	93-107	-69.305	-54.6404	-67.4034	-65.0399	-65.5177	2.32113	-65.2919	2.83237	-64.0333	2.69239

## Sheet: relatioonship_GPP_Resp
group	days after transplanting	group_ave_GPP(umol m-2 s-1)	group_std_GPP(umol m-2 s-1)	group_ave_respiration(umol m-2 s-1)	group_std_respiration(umol m-2 s-1)
1	3-17	4.67697	1.74344	7.20866	3.03657
2	18-32	12.7668	2.94349	21.6159	5.54462
3	33-47	16.9868	1.79125	28.3044	3.38889
4	48-62	16.1807	3.61873	27.3147	7.12619
5	63-77	15.0203	3.77908	25.9516	7.29966
6	78-92	12.8215	2.52192	22.2832	4.83965
7	93-107	9.29559	2.09076	16.5733	3.76245

## Sheet: data_for_supplements
DOY	GPP(umol m-2 s-1)	GPP-std(umol m-2 s-1)	CH4(umol m-2 s-1)	CH4-std(umol m-2 s-1)	TER(umol m-2 s-1)	TER-std(umol m-2 s-1)	NEE(umol m-2 s-1)	NEE-std(umol m-2 s-1)	SWC(m3 m-3)	SWC-std(m3 m-3)	TS(℃)	TS-std(℃)	u*（m s-1）	u*std(m s-1）	wind speed (m s-1)	wind speed-std (m s-1)
170	2.12407	2.37183	0.248255	0.114655	3.02331	4.7608	-0.899243	2.38929	0.47091	0.02227	26.4288	0.67665	0.21381	0.05113	2.31187	0.57439
171	2.40579	1.36913	0.347062	0.03328	3.49362	2.70014	-1.08783	1.33279	0.47087	0.02102	25.7086	0.49503	0.20093	0.07767	2.12559	1.00108
172	2.70035	1.66273	0.304557	0.0755507	3.9255	3.33558	-1.22515	1.68132	0.4702	0.02044	25.9421	0.78373	0.1694	0.09598	1.53578	1.11448
173	2.02442	3.01953	0.331762	0.0440149	2.69143	6.08281	-0.667014	3.06405	0.47095	0.02061	25.6471	0.32101	0.23385	0.10048	2.2658	1.16364
174	1.96748	1.39003	0.26702	0.075188	2.49768	2.66667	-0.530206	1.28078	0.47096	0.01851	24.396	0.14645	0.18916	0.06089	1.96104	0.63014
175	2.57497	1.47915	0.307871	0.100156	3.48979	2.83368	-0.914822	1.35785	0.46984	0.01913	25.1781	0.7843	0.22085	0.07765	2.2319	0.85852
176	2.35059	1.49084	0.55372	0.223451	2.71667	2.75277	-0.366085	1.27221	0.46799	0.02062	26.852	1.4423	0.17892	0.07412	1.54557	0.90301
177	2.85104	1.53629	0.647035	0.346942	3.59124	2.91	-0.740198	1.37736	0.46808	0.01981	28.4265	1.55933	0.24235	0.13339	2.33067	1.637
178	2.4095	1.51046	0.53559	0.248613	2.91584	2.94342	-0.50634	1.43574	0.46771	0.0185	28.6339	1.13695	0.20632	0.1291	2.07507	1.45369
179	2.46576	2.28584	0.342406	0.0466964	3.37302	4.6776	-0.907262	2.39314	0.46786	0.01925	27.8778	0.57246	0.18449	0.06954	1.67609	0.93433
180	3.97384	2.11796	0.515951	0.260716	6.32325	4.21316	-2.34941	2.09972	0.46756	0.01921	27.4522	0.78339	0.12459	0.07224	0.60757	0.40382
181	3.75092	1.89861	0.439244	0.148213	5.97597	3.7428	-2.22505	1.84527	0.46695	0.02027	27.8198	0.76126	0.17443	0.07212	1.43909	0.8005
182	3.71202	2.49358	0.476512	0.106589	5.90294	4.95582	-2.19093	2.46394	0.46674	0.01982	27.7067	0.75725	0.18235	0.07215	1.67961	0.73139
183	3.76045	2.55452	0.549179	0.166996	5.78134	4.96063	-2.02089	2.40734	0.46611	0.02053	27.9994	0.84882	0.13812	0.06443	1.03701	0.56286
184	4.40394	2.92129	0.644875	0.266291	6.87792	5.68954	-2.47398	2.77173	0.46544	0.02131	28.2399	0.89737	0.12695	0.06372	0.93819	0.61242
185	4.22793	3.01045	0.653966	0.278249	6.35638	5.92255	-2.12845	2.91374	0.46661	0.02182	28.4069	0.81996	0.1456	0.07838	1.02465	0.77565
186	2.73851	2.62756	0.533914	0.0380772	3.42685	5.24292	-0.688348	2.61577	0.46774	0.02295	27.8026	0.4041	0.1778	0.06699	1.54604	0.6785
187	4.38904	3.20302	0.498057	0.0396514	6.59793	6.37903	-2.20889	3.17718	0.46965	0.02252	27.2044	0.36982	0.24597	0.07918	2.37975	0.95021
188	3.54429	3.31019	0.440486	0.0358008	4.9206	6.5518	-1.37631	3.24194	0.47078	0.02306	27.0895	0.47351	0.35034	0.04173	3.65532	0.46881
189	4.00719	3.47014	0.448092	0.0801821	5.73616	6.80126	-1.72898	3.33399	0.47116	0.02342	26.9975	0.51562	0.18523	0.05271	1.83069	0.60465
190	6.79761	4.92343	0.69879	0.258136	10.9988	9.65585	-4.20115	4.73594	0.47171	0.02333	27.9166	1.01984	0.14016	0.06039	0.84144	0.65001
191	7.90179	5.68235	0.739389	0.231115	12.9478	11.2001	-5.04598	5.52096	0.47019	0.02377	29.1716	1.31288	0.21865	0.10632	1.94951	1.19327
192	6.66963	5.1339	0.641292	0.10892	10.4444	10.1151	-3.7748	4.98326	0.46866	0.02481	29.4362	0.98421	0.27869	0.06813	2.64413	0.67048
193	7.81158	6.11713	0.677861	0.147707	12.4666	12.0967	-4.65505	5.98287	0.46695	0.02388	30.2016	1.11591	0.22903	0.05965	1.98915	0.81144
194	8.25652	5.65708	0.703751	0.211922	13.0892	11.1284	-4.83266	5.47452	0.46719	0.02382	30.5303	1.1136	0.23597	0.05355	2.15816	0.55009
195	7.33984	5.79286	0.778808	0.310861	11.1854	11.2863	-3.84556	5.49694	0.4668	0.0236	30.4271	0.81286	0.2464	0.07139	2.33169	0.69672
196	11.0412	6.99374	0.701654	0.203757	18.4352	13.8417	-7.39402	6.85123	0.46727	0.02325	30.0864	0.81618	0.3279	0.0617	3.18775	0.65475
197	9.08845	8.13251	0.62458	0.11343	14.7455	16.1261	-5.65703	7.99468	0.46628	0.02365	30.3695	0.92363	0.33127	0.04861	3.18651	0.48884
198	11.5442	8.84207	0.704473	0.173388	19.4034	17.3898	-7.85915	8.54971	0.46575	0.02338	30.5443	0.90952	0.27779	0.06263	2.61507	0.57204
199	13.302	8.13226	0.684189	0.154533	22.8169	16.089	-9.51482	7.96004	0.4646	0.0231	30.5894	0.87682	0.27136	0.07096	2.65405	0.62184
200	14.2898	8.98623	0.697982	0.172535	24.6919	17.7539	-10.4022	8.77043	0.46632	0.02114	30.3025	0.64768	0.23979	0.09558	2.39349	0.95272
201	15.4901	9.72961	0.698865	0.17839	27.0467	19.2877	-11.5567	9.56103	0.46733	0.01999	29.636	0.37642	0.37275	0.17332	3.12776	1.38466
202	15.0142	9.77257	0.659671	0.137962	26.0858	19.389	-11.0716	9.61928	0.47038	0.01845	28.824	0.28774	0.21911	0.10433	2.11194	1.20085
203	11.2579	8.74253	0.631552	0.0452462	18.8957	17.389	-7.63777	8.64711	0.47135	0.01751	29.4065	0.79446	0.1387	0.07712	1.03228	0.90099
204	15.2531	9.66715	0.662285	0.1204	26.5973	19.1606	-11.3443	9.49899	0.47261	0.01895	29.9662	0.87308	0.13606	0.08206	1.07438	0.84586
205	13.5106	11.4273	0.750287	0.198794	22.919	22.5331	-9.40841	11.1101	0.47002	0.01716	30.6227	1.04112	0.13152	0.06982	1.02083	0.80469
206	13.9953	11.4038	0.755802	0.169136	23.531	22.3952	-9.53573	10.995	0.47103	0.01669	30.3064	0.6526	0.12382	0.0619	1.01636	0.75602
207	17.8236	10.7763	0.810947	0.20254	30.7042	21.0958	-12.8806	10.3229	0.47153	0.01435	30.2101	0.71016	0.12403	0.07205	0.59688	0.62625
208	14.295	11.9959	0.716167	0.15369	24.0913	23.6612	-9.79633	11.6684	0.47199	0.01449	30.5005	0.76261	0.12909	0.13916	0.78329	0.54498
209	18.2395	14.5529	0.830249	0.253918	31.2802	28.431	-13.0407	13.883	0.47387	0.01419	30.1992	0.62753	0.15075	0.10066	1.15576	1.2678
210	14.3755	13.8898	0.7935	0.206359	23.6537	27.1614	-9.2782	13.2736	0.47479	0.01222	30.043	0.53751	0.11945	0.06223	0.72993	0.47168
211	18.0646	14.7884	0.794646	0.236569	30.7951	28.9449	-12.7305	14.163	0.47395	0.01037	29.9509	0.57125	0.13534	0.06522	1.06333	0.64908
212	17.4238	13.7091	0.779774	0.211517	29.5275	26.9941	-12.1037	13.2896	0.47446	0.01065	29.7583	0.50658	0.16851	0.07502	1.45429	0.66975
213	17.5154	11.8338	0.747375	0.18453	29.3471	23.3728	-11.8317	11.5438	0.47585	0.00949	29.3087	0.27776	0.19464	0.11257	1.43756	0.7564
214	15.7021	11.9039	0.708339	0.147475	25.7805	23.3883	-10.0785	11.4887	0.48002	0.00874	28.8156	0.33946	0.18632	0.08244	1.35368	0.72327
215	13.116	13.5123	0.645576	0.0707689	21.143	26.8448	-8.02695	13.3332	0.48002	0.00618	29.4125	0.6926	0.12718	0.06493	0.77202	0.55132
216	17.0574	14.3313	0.693604	0.128626	28.3336	28.3294	-11.2762	14.0025	0.48014	0.00586	29.9084	0.74646	0.10226	0.04389	0.71504	0.34315
217	19.247	15.6529	0.815547	0.206472	32.2271	30.8904	-12.9801	15.2416	0.48079	0.00574	29.9896	0.64949	0.13666	0.05806	1.1567	0.61942
218	15.2797	12.9417	0.757699	0.202133	24.4382	25.4625	-9.15857	12.5242	0.48216	0.00532	30.0715	0.68142	0.14825	0.08565	1.39819	0.77457
219	18.953	14.9087	0.834556	0.179825	31.6162	29.4261	-12.6632	14.5206	0.48435	0.0072	30.0921	0.58576	0.10599	0.06133	0.88766	0.52212
220	17.2412	14.7926	0.833797	0.15334	28.5221	29.143	-11.2808	14.3533	0.48461	0.00845	29.9962	0.51758	0.19182	0.05197	1.86781	0.50228
221			0.837502	0.193817					0.48563	0.00869	29.2971	0.23187	0.2158	0.08321	2.10781	0.84198
222	18.7426	15.061	0.794327	0.161037	31.6092	29.6256	-12.8666	14.5698	0.4872	0.00887	28.5757	0.14748	0.47293	0.16443	4.49323	1.52369
223	16.858	14.7312	0.747551	0.174915	27.9885	29.1096	-11.1305	14.3809	0.48805	0.01118	28.5086	0.36941	0.38311	0.10008	3.62586	0.95156
224	13.931	11.8319	0.684976	0.166262	22.7942	23.3911	-8.86319	11.5602	0.49029	0.01256	28.8114	0.44426	0.17035	0.06643	1.59079	0.58301
225	14.899	14.3514	0.727015	0.128844	24.3191	28.6389	-9.42018	14.2881	0.49021	0.01387	28.87	0.45299	0.2336	0.10358	2.02395	0.9584
226	21.5018	15.1534	0.666421	0.201168	37.3958	30.024	-15.894	14.8719	0.4901	0.01443	28.2323	0.1595	0.76063	0.36267	5.03299	1.79799
227	15.6341	13.3623	0.572631	0.136641	25.802	26.3914	-10.1679	13.0323	0.492	0.01545	27.7325	0.17278	0.57319	0.12187	5.22211	0.47692
228	19.5578	13.079	0.56347	0.101638	33.8589	25.914	-14.3011	12.8382	0.49345	0.01715	27.9574	0.34255	0.32624	0.11713	3.01077	1.24365
229			0.775426	0.230194					0.49358	0.01649	27.8955	0.30734	0.18116	0.11131	1.71417	1.2057
230	22.1539	18.2993	0.626761	0.174829	39.2516	36.3554	-17.0977	18.0567	0.49343	0.01701	27.482	0.36199	0.15305	0.0949	1.21949	0.81492
231	17.49	14.0831	0.532159	0.0900135	29.966	27.8677	-12.476	13.7857	0.49564	0.01752	27.1634	0.39708	0.22336	0.09222	1.72551	0.6433
232	18.3198	16.672	0.617067	0.187949	31.6796	33.1159	-13.3598	16.445	0.49502	0.01618	26.8978	0.38859	0.21136	0.14809	1.78445	1.18195
233	11.1588	11.3446	0.502071	0.11846	17.517	22.4569	-6.35817	11.1129	0.49643	0.01796	26.387	0.45327	0.12432	0.08771	0.96189	0.50201
234	11.9	12.7029	0.463328	0.0658138	18.9135	25.0974	-7.01354	12.3951	0.49621	0.01859	26.0913	0.42916	0.20947	0.09844	1.97252	0.93475
235	16.4539	14.6031	0.442411	0.102997	28.1211	28.7412	-11.6672	14.1396	0.49573	0.01851	26.01	0.41435	0.23076	0.09773	1.6996	0.64364
236	18.6115	11.9727	0.367641	0.126903	32.5109	23.4091	-13.8994	11.4425	0.49495	0.01881	26.3996	0.53358	0.17747	0.08389	1.44941	0.83296
237	13.929	12.6043	0.383065	0.0343508	23.1559	25.0337	-9.22689	12.4298	0.49533	0.01966	26.8661	0.62572	0.3568	0.05998	3.19071	0.51798
238	10.9895	10.515	0.435454	0.0740359	17.1202	20.7653	-6.13071	10.2518	0.49406	0.02195	27.0739	0.5641	0.28828	0.07314	2.53718	0.61498
239	18.7013	14.279	0.498644	0.175206	32.3162	28.2641	-13.6148	13.9883	0.4903	0.02343	27.2938	0.63203	0.17876	0.08693	1.48991	0.7179
240	19.9872	15.1262	0.532917	0.18863	34.899	29.9291	-14.9117	14.8039	0.48828	0.02332	27.2347	0.4617	0.1177	0.07842	0.83374	0.66584
241	21.7749	12.7277	0.614737	0.256367	38.7492	25.166	-16.9743	12.4395	0.49458	0.02241	26.8454	0.38042	0.14534	0.07245	1.10367	0.75514
242	15.8216	12.3362	0.587738	0.199713	27.1335	24.2333	-11.3119	11.8988	0.493	0.02248	26.9755	0.52471	0.15631	0.13548	1.40491	1.33448
243	14.1372	11.326	0.584615	0.228782	24.2246	22.2351	-10.0874	10.9104	0.49144	0.02276	26.6885	0.33438	0.14126	0.09803	1.30471	0.76828
244	13.8246	9.52565	0.368184	0.0985706	23.9497	18.9511	-10.1251	9.42608	0.48638	0.02684	25.8593	0.42384	0.08195	0.0631	0.48441	0.37928
245	18.3669	14.0477	0.419396	0.326539	32.8065	27.8464	-14.4397	13.801	0.46985	0.03664	25.7074	0.36786	0.10913	0.06644	0.829	0.6004
246	15.8188	13.5819	0.434542	0.198448	27.8799	26.8507	-12.061	13.2704	0.47946	0.02358	25.0967	0.46437	0.13093	0.089	1.00051	0.60133
247	15.0758	11.1756	0.34572	0.181058	26.398	21.8937	-11.3221	10.7214	0.48205	0.0221	24.1581	0.69657	0.13407	0.09708	1.04122	0.78758
248	13.7252	11.6942	0.330995	0.217451	23.6012	22.7237	-9.87598	11.0413	0.48153	0.01781	23.4717	0.68016	0.13205	0.08786	1.02962	0.69993
249	8.49387	6.91837	0.14986	0.0530994	12.6504	13.4465	-4.15655	6.53272	0.47767	0.01428	23.155	0.57826	0.13912	0.11018	1.2776	0.89745
250	7.70058	7.56134	0.159384	0.0363838	11.4109	14.7246	-3.71035	7.16538	0.48358	0.0159	23.0793	0.48595	0.12571	0.05687	1.08675	0.47951
251	13.6265	10.223	0.152666	0.0588953	23.4805	19.7862	-9.85395	9.56748	0.48547	0.01656	23.3282	0.42329	0.17957	0.09472	1.66613	0.83989
252	14.0648	10.3204	0.138339	0.0591798	24.6585	20.0411	-10.5936	9.72949	0.48575	0.01644	23.3777	0.4571	0.13762	0.05493	1.16362	0.47844
253	14.1852	11.7695	0.129987	0.0485126	25.116	23.2286	-10.9307	11.4602	0.48546	0.01533	23.6346	0.4984	0.08573	0.05527	0.51776	0.29033
254	11.1538	9.54408	0.142963	0.0241803	18.9535	18.8489	-7.79967	9.30625	0.47872	0.01301	24.2696	0.56966	0.12056	0.06127	0.91587	0.50762
255	9.56238	9.88476	0.133321	0.0376887	15.7739	19.4836	-6.2115	9.60042	0.46662	0.00926	24.7456	0.5816	0.20187	0.06852	1.75764	0.5557
256	11.657	8.4136	0.06259	0.0238685	20.0325	16.8011	-8.37544	8.3886	0.47289	0.01642	24.7799	0.43825	0.18765	0.04221	1.61766	0.36847
257	14.429	11.9522	0.105129	0.0614245	25.0931	23.4948	-10.6641	11.5473	0.47311	0.01587	24.8846	0.54633	0.11826	0.06156	0.96387	0.50942
258	13.3294	10.9115	0.0906001	0.056913	22.7094	21.4669	-9.38005	10.558	0.47053	0.01489	25.2428	0.59892	0.12571	0.09205	1.08602	0.80265
259	17.6985	8.53079	0.0771522	0.0278038	31.4186	16.8187	-13.7201	8.2898	0.46534	0.01259	25.386	0.51684	0.16965	0.10236	1.44483	0.99595
260	8.85454	5.98676	0.0576252	0.0156145	14.4378	11.879	-5.58324	5.89241	0.4722	0.01588	24.7309	0.51748	0.14398	0.06476	1.33153	0.6949
261	15.2253	11.8509	0.0786437	0.0405065	27.0336	23.5387	-11.8083	11.6898	0.47798	0.0194	24.092	0.56745	0.08941	0.05914	0.58815	0.41786
262	13.7092	10.3093	0.162788	0.152417	24.0788	20.3569	-10.3696	10.05	0.47688	0.01821	23.6289	0.64375	0.08828	0.0693	0.63565	0.61017
263	13.6705	9.78732	0.114355	0.0881755	24.1066	19.3347	-10.4361	9.54816	0.47014	0.01579	22.9132	0.73903	0.1968	0.11299	1.85544	0.98975
264	10.729	8.20915	0.0360845	0.0229007	18.6792	16.3698	-7.95019	8.16204	0.44978	0.02154	22.4317	0.79566	0.22948	0.10502	2.13377	0.88569
265	10.893	9.10752	0.0484224	0.037402	18.748	17.9049	-7.85502	8.80002	0.43548	0.03527	21.9941	0.77615	0.1788	0.10073	1.62823	0.82079
266	10.8227	9.25429	0.0542065	0.0542647	18.7763	18.1376	-7.95366	8.88594	0.427	0.03414	21.5591	0.70706	0.1335	0.10276	1.09155	0.81033
267	15.6867	8.59821	0.0538929	0.024348	27.9052	16.8011	-12.2185	8.20852	0.41436	0.02243	21.8581	0.45524	0.08512	0.06124	0.57461	0.37109
268	14.9021	9.80753	0.041556	0.0183585	26.5018	19.4418	-11.5998	9.63628	0.40752	0.02116	21.7508	0.49631	0.12358	0.11661	0.77923	0.6971
269	13.5113	7.57456	0.0535779	0.0767468	23.5751	14.8972	-10.0637	7.32741	0.39961	0.02152	21.2627	0.63163	0.15755	0.13028	1.39618	1.23643
270	13.3658	9.15337	0.0509114	0.0360768	23.3965	17.968	-10.0306	8.83425	0.39203	0.02665	20.5983	0.92926	0.13953	0.13039	1.26943	1.13411
271	10.3643	9.24559	0.0368043	0.0270186	17.7475	18.1384	-7.38321	8.89492	0.40793	0.04848	19.9224	0.94737	0.07952	0.05235	0.52179	0.33765
272	11.0855	7.31472	0.0302758	0.0575019	20.0795	14.2453	-8.99403	6.9346	0.43537	0.07157	19.523	0.86331	0.13422	0.10266	1.06667	0.88344
273	10.2758	8.94267	0.0261148	0.0182161	19.0807	17.5494	-8.8048	8.60886	0.42522	0.07223	19.3539	0.73602	0.13321	0.10955	1.11103	0.92761
274	8.61968	7.16441	0.0150942	0.0125175	16.4641	14.2064	-7.84444	7.04308	0.39758	0.05529	19.1778	0.73412	0.2573	0.22984	1.80946	1.4858
275	8.53827	6.74815	0.0178475	0.0282837	16.2641	13.3246	-7.7258	6.57842	0.38857	0.05935	18.8478	0.80695	0.13741	0.12868	1.10882	0.95581
276	7.75123	6.26692	0.0157847	0.0226203	14.5733	12.2865	-6.82209	6.02174	0.38475	0.06163	18.6315	0.747	0.1353	0.10785	1.12415	0.87994
277	8.36502	6.92648	0.0166326	0.0300801	15.7071	13.6974	-7.3421	6.77405	0.37961	0.05728	19.3967	0.41758	0.17609	0.10475	1.55402	0.77486
278	8.82931	5.78672	0.01239	0.0140556	16.5315	11.4053	-7.70221	5.62346	0.37678	0.04053	19.6614	0.45017	0.14203	0.06659	1.18417	0.54663
279	6.10673	5.15721	0.00886844	0.00949628	10.7427	9.90267	-4.63593	4.75774	0.37988	0.03317	19.1265	0.82796	0.20776	0.13102	1.46576	0.76267
280	7.43493	7.00584	0.0105386	0.0125413	12.6372	13.4775	-5.20224	6.48506
281	8.12691	6.29475	0.0112474	0.0102921	13.2619	12.289	-5.13502	5.99788
282	7.86527	5.4441	0.023461	0.0134316	12.4372	10.5977	-4.57191	5.15765
283	9.19372	5.17293	0.0103176	0.00721328	16.1007	10.0064	-6.907	4.84072
