# Supplementary material for: Temporal variations of δ13C-CH4 in rice paddies dominated by the plant-mediated pathway
Source: iScience. 2025 Jun 16;28(7):112886. doi: 10.1016/j.isci.2025.112886 (PMC12266575; doi:10.1016/j.isci.2025.112886)
Supplement: Data S2. Processed δ13CH4 and CH4 concentration data, together with CH4 flux, GPP, respiration, and relevant meteorological data from Jurong, related to Figures 2–4 and Supplementary Figures [file mmc3.zip]

Archive with 4 entries (3 files):
- Analysis_Code/
- Analysis_Code/fit_delta13C_components.py
- Analysis_Code/keeling_plot_fit.py
- Analysis_Code/README.txt
