# Supplementary material for: Temporal variations of δ13C-CH4 in rice paddies dominated by the plant-mediated pathway
Source: iScience. 2025 Jun 16;28(7):112886. doi: 10.1016/j.isci.2025.112886 (PMC12266575; doi:10.1016/j.isci.2025.112886)
Supplement: Data S2. Processed δ13CH4 and CH4 concentration data, together with CH4 flux, GPP, respiration, and relevant meteorological data from Jurong, related to Figures 2–4 and Supplementary Figures [file mmc3.zip › Analysis_Code/fit_delta13C_components.py]

#!/usr/bin/env python
# -*- coding: utf-8 -*-

"""
fit_delta13C_components.py

This script estimates δ13CP and δ13CNP based on a nonlinear isotopic mixing model:
    δ13Csource = P * kp + NP * (1 - kp) + ε

Where:
- δ13Csource = observed δ13C-CH₄ at 1.5 m height
- kp = plant contribution ratio (from simulation models)
- P = δ13CP (plant-mediated transport component)
- NP = δ13CNP (non-plant-mediated component)
- ε = background offset (e.g., minor contributions from nearby non-paddy CH₄ sources)

Input:
- An Excel file named "data.xlsx" containing at least two columns:
    • "mix1.5": observed δ13C-CH₄ at 1.5 m
    • "kp": simulated plant contribution ratio
    (Sheet name: "data1")

Output:
- Console output of fitted P, NP, and ε values
- A plot saved as 'fitting_result.png'

Requirements:
- Python 3.x
- pandas
- numpy
- matplotlib
- scipy

Usage:
- Place "data.xlsx" in the same folder as this script.
- Run the script in any Python environment.
"""

import pandas as pd
import numpy as np
import matplotlib.pyplot as plt
from scipy.optimize import curve_fit
import os
import warnings
warnings.filterwarnings('ignore')

# Define nonlinear mixing function
def mixing_model(kp, P, NP, epsilon):
    return P * kp + NP * (1 - kp) + epsilon

# === 1. Load data ===
datapath = './data.xlsx'  # Make sure this file is in the same folder
sheet = 'data1'

try:
    df = pd.read_excel(datapath, sheet_name=sheet)
except Exception as e:
    print("Error loading data:", e)
    exit()

# Check required columns
required_cols = ['mix1.5', 'kp']
if not all(col in df.columns for col in required_cols):
    print("Error: Excel file must contain columns: mix1.5 and kp")
    exit()

# Drop NaN
data = df[required_cols].dropna()
y_obs = data['mix1.5']
x_kp = data['kp']

# === 2. Curve fitting ===
param_bounds = ([-80, -75, 0], [-55, -40, 3])  # [P, NP, ε] bounds
popt, pcov = curve_fit(mixing_model, x_kp, y_obs, bounds=param_bounds)
P_fit, NP_fit, epsilon_fit = popt

print(f"Fitted δ13CP (plant-mediated): {P_fit:.2f} ‰")
print(f"Fitted δ13CNP (non-plant-mediated): {NP_fit:.2f} ‰")
print(f"Fitted ε (background offset): {epsilon_fit:.2f} ‰")

# === 3. Plot result ===
plt.figure(figsize=(8, 5))
plt.scatter(x_kp, y_obs, color='red', label='Observed δ13Csource')
plt.plot(x_kp, mixing_model(x_kp, *popt), color='green', label='Fitted Model')
plt.xlabel('kp (plant contribution ratio)')
plt.ylabel('δ13Csource (‰)')
plt.legend()
plt.tight_layout()
plt.savefig('fitting_result.png', dpi=300)
plt.show()
