# Supplementary material for: Temporal variations of δ13C-CH4 in rice paddies dominated by the plant-mediated pathway
Source: iScience. 2025 Jun 16;28(7):112886. doi: 10.1016/j.isci.2025.112886 (PMC12266575; doi:10.1016/j.isci.2025.112886)
Supplement: Data S2. Processed δ13CH4 and CH4 concentration data, together with CH4 flux, GPP, respiration, and relevant meteorological data from Jurong, related to Figures 2–4 and Supplementary Figures [file mmc3.zip › Analysis_Code/keeling_plot_fit.py]

# -*- coding: utf-8 -*-
"""
Created on Sat May 17 11:35:16 2025

@author: JILI1
"""

#!/usr/bin/env python
# -*- coding: utf-8 -*-

"""
keeling_plot_fit.py

This script applies the Keeling Plot method to estimate the isotopic source signature (δ13Csource)
of CH₄ emissions using δ13CH₄ and CH₄ concentration data.

The linear relationship is expressed as:
    δ13CH₄ = a * (1/[CH₄]) + b
Where:
    - b = source signature (δ13Csource)
    - a = slope
    - r² = coefficient of determination

The regression is performed for each day (DOY) based on 3.0 m height measurements.

Input:
- A CSV file (e.g., data_daytime_keeling_3.0m.csv) containing:
    • 'DOY': raw DOY with decimal
    • 'DOY1': integer DOY for grouping
    • '1_divide_CH4total': inverse of CH₄ concentration (1/[CH₄])
    • 'delta13CH4': δ13C-CH₄ values

Output:
- A CSV file (e.g., res3.0daytime.csv) containing:
    • DOY
    • slope (a)
    • intercept (b, i.e., δ13Csource)
    • r² value

Requirements:
- pandas
- numpy
- sklearn

Usage:
- Update the 'datapath' to point to your data directory
- Ensure the input CSV file exists and has correct column names
"""

import pandas as pd
import numpy as np
from sklearn.linear_model import LinearRegression
from sklearn.metrics import r2_score

# Linear regression function
def get_lingre(x, y):
    lingre = LinearRegression()
    reg = lingre.fit(x, y)
    a, b = lingre.coef_, lingre.intercept_
    pred_y = reg.predict(x)
    r2 = r2_score(y, pred_y)
    return a, b, r2

if __name__ == "__main__":
    # Set data path
    datapath = r'./'  # Update with actual path or leave as current directory
    filename = 'data_daytime_keeling_3.0m.csv'
    
    # Load data
    data = pd.read_csv(datapath + filename)
    DOY = data['DOY']
    intdoy = np.array(list(map(int, DOY)))
    day = data['DOY1'].dropna()

    res = pd.DataFrame(np.zeros((len(day), 4)), columns=['DOY', 'a', 'b', 'r2'])

    for i in range(len(day)):
        idx_doy = intdoy == day[i]
        y = data.loc[idx_doy, 'delta13CH4']
        x = data.loc[idx_doy, '1_divide_CH4total']
        df = pd.concat([x, y], axis=1).dropna()

        if (np.sum(idx_doy) > 0) and (not df.empty):
            x = df['1_divide_CH4total'].values.reshape(-1, 1)
            y = df['delta13CH4'].values.reshape(-1, 1)
            a, b, r2 = get_lingre(x, y)
            res.loc[i] = [day[i], a[0], b, r2]
        else:
            res.loc[i] = [day[i], np.nan, np.nan, np.nan]

    # Output result
    output_file = 'res3.0daytime.csv'
    res.to_csv(datapath + output_file, index=False)
    print(f"Results saved to {output_file}")
