# Supplementary material for: Temporal variations of δ13C-CH4 in rice paddies dominated by the plant-mediated pathway
Source: iScience. 2025 Jun 16;28(7):112886. doi: 10.1016/j.isci.2025.112886 (PMC12266575; doi:10.1016/j.isci.2025.112886)
Supplement: Data S2. Processed δ13CH4 and CH4 concentration data, together with CH4 flux, GPP, respiration, and relevant meteorological data from Jurong, related to Figures 2–4 and Supplementary Figures [file mmc3.zip › Analysis_Code/README.txt]

README for Analysis_Code.zip
--------------------------------------------

This archive contains two Python scripts used for data analysis in the manuscript:
"Temporal variations of δ13C-CH₄ in rice paddies dominated by plant-mediated pathway"

These scripts are used to estimate isotopic components of δ13C-CH₄ and the source signature
of CH₄ emissions using two complementary methods: nonlinear mixing and Keeling Plot regression.

--------------------------------------------
1. fit_delta13C_components.py

Purpose:
- Performs nonlinear curve fitting to estimate δ13CP (plant-mediated) and δ13CNP (non-plant-mediated)
  based on the mixing model:
     δ13Csource = P * kp + NP * (1 - kp) + ε

Input:
- data.xlsx (Excel file with columns 'mix1.5' and 'kp' in sheet 'data1')

Output:
- Console output of fitted parameters
- Fitted curve plot saved as 'fitting_result.png'

Dependencies:
- pandas, numpy, matplotlib, scipy

--------------------------------------------
2. keeling_plot_fit.py

Purpose:
- Applies the Keeling Plot method to estimate daily CH₄ source signatures (δ13Csource)
  by performing linear regression of δ13CH₄ versus 1/[CH₄].

Input:
- data_daytime_keeling_3.0m.csv (CSV file with columns 'DOY', 'DOY1', '1_divide_CH4total', 'delta13CH4')

Output:
- res3.0daytime.csv: daily results including slope, intercept (δ13Csource), and r²

Dependencies:
- pandas, numpy, scikit-learn

--------------------------------------------
Contact:
- For questions about running the scripts, please contact the lead author.
